# Supplementary material for: Scalable Fabrication of High‐Efficiency Thin‐Film Perovskite Solar Cells in Air via Polymer‐Mediated Synthesis of α‐FAPbI3 Microcrystals
Source: Adv Mater. 2026 Feb 5;38(14):e22508. doi: 10.1002/adma.202522508 (PMC12966973; doi:10.1002/adma.202522508)
Supplement: Supplementary file 2 — Supporting File 2: adma72425‐sup‐0002‐Data.zip. [file ADMA-38-e22508-s001.zip]

Archive with 2 entries (2 files):
- EQE data-Spreadsheet for data in Figure S23.csv
- J-V measurement data-Spreadsheet for data in Figure 3b.csv
