# Supplementary material for: Scalable Fabrication of High‐Efficiency Thin‐Film Perovskite Solar Cells in Air via Polymer‐Mediated Synthesis of α‐FAPbI3 Microcrystals
Source: Adv Mater. 2026 Feb 5;38(14):e22508. doi: 10.1002/adma.202522508 (PMC12966973; doi:10.1002/adma.202522508)
Supplement: Supplementary file 2 — Supporting File 2: adma72425‐sup‐0002‐Data.zip. [file ADMA-38-e22508-s001.zip › EQE data-Spreadsheet for data in Figure S23.csv]

wavelength [nm]	EQE [%]
300	40.28
310	57.65
320	68.9
330	75.79
340	80.18
350	82.46
360	84.6
370	87.02
380	87.02
390	88.74
400	92.02
410	92.59
420	91.9
430	93.36
440	92.91
450	93.09
460	92.98
470	93.69
480	94.06
490	93.54
500	93.89
510	93.18
520	93.78
530	93.52
540	92.66
550	94.22
560	94.84
570	93.97
580	95.33
590	93.93
600	93.98
610	93.31
620	93.38
630	93.92
640	93.26
650	93.26
660	93.67
670	92.98
680	92.25
690	92.55
700	91.89
710	91.42
720	91.84
730	89.55
740	88.74
750	89.25
760	86.19
770	87.56
780	86.79
790	83.34
800	73.69
810	50.66
820	7.37
830	3.73
840	1.09
850	0
860	0
870	0
880	0
890	0
900	0
