# Supplementary material for: Scalable Fabrication of High‐Efficiency Thin‐Film Perovskite Solar Cells in Air via Polymer‐Mediated Synthesis of α‐FAPbI3 Microcrystals
Source: Adv Mater. 2026 Feb 5;38(14):e22508. doi: 10.1002/adma.202522508 (PMC12966973; doi:10.1002/adma.202522508)
Supplement: Supplementary file 2 — Supporting File 2: adma72425‐sup‐0002‐Data.zip. [file ADMA-38-e22508-s001.zip › J-V measurement data-Spreadsheet for data in Figure 3b.csv]

Voltage [V]	Current density [mA/cm2]
1.5	-177.0656
1.48	-164.49361
1.46	-152.20259
1.44	-138.10395
1.42	-123.9842
1.4	-110.12407
1.38	-96.56865
1.36	-83.36571
1.34	-70.44515
1.32	-57.83274
1.3	-45.57319
1.28	-33.73858
1.26	-22.49304
1.24	-12.00968
1.22	-2.59059
1.2	5.51433
1.18	12.05356
1.16	16.79449
1.14	20.22351
1.12	22.41105
1.1	23.73814
1.08	24.52949
1.06	24.9998
1.04	25.28948
1.02	25.46889
1	25.58887
0.98	25.66688
0.96	25.72788
0.94	25.77916
0.92	25.80497
0.9	25.82749
0.88	25.84854
0.86	25.86461
0.84	25.87669
0.82	25.89034
0.8	25.89111
0.78	25.8912
0.76	25.89145
0.74	25.89418
0.72	25.89019
0.7	25.8913
0.68	25.89077
0.66	25.8992
0.64	25.90467
0.62	25.90583
0.6	25.91594
0.58	25.92769
0.56	25.93087
0.54	25.93646
0.52	25.93818
0.5	25.94277
0.48	25.94163
0.46	25.94645
0.44	25.94638
0.42	25.94592
0.4	25.94662
0.38	25.93889
0.36	25.94452
0.34	25.94873
0.32	25.94983
0.3	25.95199
0.28	25.96354
0.26	25.96884
0.24	25.97423
0.22	25.978
0.2	25.98287
0.18	25.98388
0.16	25.9842
0.14	25.98553
0.12	25.98904
0.1	26.00144
0.08	26.00689
0.06	26.00963
0.04	26.01429
0.02	26.02161
0	26.02712
-0.02	26.02904
